# Supplementary material for: Extraction of Ficus carica Polysaccharide by Ultrasound-Assisted Deep Eutectic Solvent-Based Three-Phase Partitioning System: Process Optimization, Partial Structure Characterization, and Antioxidant Properties
Source: Molecules. 2025 Aug 23;30(17):3469. doi: 10.3390/molecules30173469 (PMC12430428; doi:10.3390/molecules30173469)
Supplement: Supplementary file 1 [file molecules-30-03469-s001.zip]

Archive with 1 entries (1 files):
- molecules-3803647-supplementary.pdf
